# Supplementary material for: Water–Nitrogen Coupling Under Film Mulching Synergistically Enhances Soil Quality and Winter Wheat Yield by Restructuring Soil Microbial Co-Occurrence Networks
Source: Plants (Basel). 2025 Nov 13;14(22):3461. doi: 10.3390/plants14223461 (PMC12655626; doi:10.3390/plants14223461)
Supplement: Supplementary file 1 [file plants-14-03461-s001.zip]

Archive with 1 entries (1 files):
- plants-3917033-supplementary.pdf
